# Supplementary material for: Organo-mineral associations in chert of the 3.5 Ga Mount Ada Basalt raise questions about the origin of organic matter in Paleoarchean hydrothermally influenced sediments
Source: Sci Rep. 2019 Nov 13;9:16712. doi: 10.1038/s41598-019-53272-5 (PMC6853986; doi:10.1038/s41598-019-53272-5)
Supplement: Supplementary file 3 — Tables S1-4 [file 41598_2019_53272_MOESM3_ESM.xlsx]

## Sheet: Table S1
Table S1. Analytical results of element concentrations in WP0043 chert and in reference matierials analysed by ICP-OES
sample	dissolution method	SiO2		TiO2		Al2O3		Fe2O3(t)		MgO		CaO		Na2O		K2O		MnO
		(wt%)		(wt%)		(wt%)		(wt%)		(wt%)		(wt%)		(wt%)		(wt%)		(wt%)
WP0043 bulk		98.3685	4.92228	0.0125816	0.000629127	0.145567	0.00727886	0.313302	0.0156663	0.0263538	0.00131779	0.0201311	0.00100663	0.0142049	0.000710297	0.0111603	0.000558053	<0.01
reference materials (this study)
AC-E granite		70.0367	3.51262	0.0967578	0.00483859	14.8248	0.741349	2.38846	0.11944	<0.03		0.405427	0.0202743	6.92735	0.346418	4.70785	0.236117	0.0523386	0.00261731
relative deviation from reference value		-0.00445385		-0.120383		0.00849299		-0.0559443				0.192431		0.0592286		0.0485196		-0.0976102
BHVO-2 basalt		49.3057	2.94299	2.95054	0.147555	14.6214	0.731206	13.0826	0.654251	8.07108	0.40363	12.2249	0.611362	2.35356	0.1177	0.56393	0.0282018	0.17404	0.00870363
relative deviation from reference value		-0.00593277		0.0803884		0.0878987		0.0558968		0.112178		0.0723635		0.0606387		0.0992782		0.0298207
reference materials (published values)
AC-E reference value	(Govindaraju 1995 (majors)	70.35		0.11		14.7		2.53		0.03		0.34		6.54		4.49		0.058
uncertainty (SD)	& Dulski 2001 (traces))	0.42		0.11		0.29		0.13		0.04		0.09		0.23		0.13		0.01
BHVO-2 reference value	(Jochum et al. 2016)	49.6		2.731		13.44		12.39		7.257		11.4		2.219		0.513		0.169
uncertainty (95% CL)		0.14		0.018		0.06		0.09		0.042		0.06		0.048		0.0037		0.0019
Si concentrations were measured after NaOH fusion dissolution of the sample, other elements were determined after HF/HNO3 dissolution. The relative deviation from the reference values compares the results obtained during this study with published reference values, which are reported in the lower part of the table (as an indication of accuracy).

## Sheet: Table S2
Table S2. Element concentration results from fsLA-Q-ICP-MS analysis																																														.
sample	SiO2 (IS)		Mg	2SE	Al	2SE	K	2SE	Ti	2SE	Fe	2SE	Ba	2SE	Y	2SE	La	2SE	Ce	2SE	Pr	2SE	Nd	2SE	Sm	2SE	Eu	2SE	Gd	2SE	Tb	2SE	Dy	2SE	Ho	2SE	Er	2SE	Tm	2SE	Yb	2SE	Lu	2SE		Al/Si mass ratio
	(wt%)		(µg/g)		(µg/g)		(µg/g)		(µg/g)		(µg/g)		(µg/g)		(µg/g)		(µg/g)		(µg/g)		(µg/g)		(µg/g)		(µg/g)		(µg/g)		(µg/g)		(µg/g)		(µg/g)		(µg/g)		(µg/g)		(µg/g)		(µg/g)		(µg/g)
WP0043 chert
Zone_1_1	97.9679		<3		47.3	1.5	<35		3.75	0.74	<20		1.62	0.18	<0.06		<0.04		<0.04		<0.03		<0.06		<0.08		<0.06		<0.06		<0.04		<0.04		<0.04		<0.04		<0.06		<0.04		<0.04			4.82811e-05	2.12843e-06
Zone_1_2	97.9679		<3		76.5	2.2	<35		<2		<20		3.65	0.39	<0.06		<0.04		<0.04		<0.03		<0.06		<0.08		<0.06		<0.06		<0.04		<0.04		<0.04		<0.04		<0.06		<0.04		<0.04			7.80868e-05	3.28035e-06
Zone_1_3	97.9679		<3		110.1	2.3	<35		<2		<20		7.8	0.47	<0.06		<0.04		<0.04		<0.03		<0.06		<0.08		<0.06		<0.06		<0.04		<0.04		<0.04		<0.04		<0.06		<0.04		<0.04			0.000112384	4.16597e-06
Zone_1_4	97.9679		<3		85.1	1.8	<35		<2		<20		3.76	0.32	<0.06		<0.04		<0.04		<0.03		<0.06		<0.08		<0.06		<0.06		<0.04		<0.04		<0.04		<0.04		<0.06		<0.04		<0.04			8.68652e-05	3.23287e-06
Zone_1_5	97.9679		<3		70.3	1.6	<35		6.8	1.1	<20		2.16	0.23	<0.06		<0.04		<0.04		<0.03		<0.06		<0.08		<0.06		<0.06		<0.04		<0.04		<0.04		<0.04		<0.06		<0.04		<0.04			7.17582e-05	2.73786e-06
Zone_1_6	97.9679		<3		85.9	1.7	<35		27.6	4.1	<20		3.86	0.31	<0.06		<0.04		<0.04		<0.03		<0.06		<0.08		<0.06		<0.06		<0.04		<0.04		<0.04		<0.04		<0.06		<0.04		<0.04			8.76818e-05	3.19694e-06
Zone_1_7	97.9679		<3		101	1.8	<35		<2		<20		6.66	0.43	<0.06		<0.04		<0.04		<0.03		<0.06		<0.08		<0.06		<0.06		<0.04		<0.04		<0.04		<0.04		<0.06		<0.04		<0.04			0.000103095	3.65273e-06
Zone_1_8	97.9679		<3		50	1.2	<35		8.5	1	<20		1.16	0.17	<0.06		<0.04		<0.04		<0.03		<0.06		<0.08		<0.06		<0.06		<0.04		<0.04		<0.04		<0.04		<0.06		<0.04		<0.04			5.10371e-05	1.98568e-06
Zone_1_9	97.9679		<3		51	1.2	<35		4.9	1.1	<20		1.93	0.24	<0.06		<0.04		<0.04		<0.03		<0.06		<0.08		<0.06		<0.06		<0.04		<0.04		<0.04		<0.04		<0.06		<0.04		<0.04			5.20579e-05	2.01038e-06
Zone_1_10	97.9679		<3		98.5	2.6	<35		14.2	3.6	<20		4.19	0.33	<0.06		<0.04		<0.04		<0.03		<0.06		<0.08		<0.06		<0.06		<0.04		<0.04		<0.04		<0.04		<0.06		<0.04		<0.04			0.000100543	4.06481e-06
Zone_2_1	97.9679		17.9	2.7	195.8	8.4	<35		<2		<20		6.82	0.6	<0.06		<0.04		<0.04		<0.03		<0.06		<0.08		<0.06		<0.06		<0.04		<0.04		<0.04		<0.04		<0.06		<0.04		<0.04			0.000199861	1.05344e-05
Zone_2_2	97.9679		18.3	2.8	303	13	<35		<2		29	4.2	17.71	0.99	<0.06		<0.04		<0.04		<0.03		<0.06		<0.08		<0.06		<0.06		<0.04		<0.04		<0.04		<0.04		<0.06		<0.04		<0.04			0.000309285	1.63029e-05
Zone_2_3	97.9679		7.6	1.1	305	10	<35		<2		39.3	4.5	24.93	0.93	<0.06		<0.04		<0.04		<0.03		<0.06		<0.08		<0.06		<0.06		<0.04		<0.04		<0.04		<0.04		<0.06		<0.04		<0.04			0.000311326	1.39671e-05
Zone_2_4	97.9679		24.8	3.3	391	14	<35		<2		36.5	5	19.9	1.1	<0.06		<0.04		<0.04		<0.03		<0.06		<0.08		<0.06		<0.06		<0.04		<0.04		<0.04		<0.04		<0.06		<0.04		<0.04			0.00039911	1.88038e-05
Zone_2_5	97.9679		<3		131.3	5.7	<35		<2		<20		7.76	0.55	<0.06		<0.04		<0.04		<0.03		<0.06		<0.08		<0.06		<0.06		<0.04		<0.04		<0.04		<0.04		<0.06		<0.04		<0.04			0.000134023	7.12008e-06
Zone_2_6	97.9679		20.9	2.7	312	14	<35		<2		27.8	4	13.65	0.92	<0.06		<0.04		<0.04		<0.03		<0.06		<0.08		<0.06		<0.06		<0.04		<0.04		<0.04		<0.04		<0.06		<0.04		<0.04			0.000318472	1.7301e-05
Zone_3_1	97.9679		<3		42.6	1	<35		<2		<20		<0.3		<0.06		<0.04		<0.04		<0.03		<0.06		<0.08		<0.06		<0.06		<0.04		<0.04		<0.04		<0.04		<0.06		<0.04		<0.04			4.34836e-05	1.67779e-06
Zone_3_2	97.9679		<3		44.48	0.96	<35		<2		<20		0.461	0.091	<0.06		<0.04		<0.04		<0.03		<0.06		<0.08		<0.06		<0.06		<0.04		<0.04		<0.04		<0.04		<0.06		<0.04		<0.04			4.54026e-05	1.70096e-06
Zone_3_3	97.9679		<3		45.1	1.2	<35		<2		<20		0.45	0.11	<0.06		<0.04		<0.04		<0.03		<0.06		<0.08		<0.06		<0.06		<0.04		<0.04		<0.04		<0.04		<0.06		<0.04		<0.04			4.60355e-05	1.86752e-06
Zone_3_4	97.9679		<3		48.2	1.4	<35		<2		<20		0.41	0.099	<0.06		<0.04		<0.04		<0.03		<0.06		<0.08		<0.06		<0.06		<0.04		<0.04		<0.04		<0.04		<0.06		<0.04		<0.04			4.91998e-05	2.07654e-06
Zone_3_5	97.9679		<3		46.41	0.93	<35		<2		<20		0.412	0.083	<0.06		<0.04		<0.04		<0.03		<0.06		<0.08		<0.06		<0.06		<0.04		<0.04		<0.04		<0.04		<0.06		<0.04		<0.04			4.73727e-05	1.73366e-06
Zone_3_6	97.9679		<3		49.3	1.4	<35		<2		<20		<0.3		<0.06		<0.04		<0.04		<0.03		<0.06		<0.08		<0.06		<0.06		<0.04		<0.04		<0.04		<0.04		<0.06		<0.04		<0.04			5.03226e-05	2.10162e-06
reference materials
NIST 612 reference values (used for calibration)	72.1		68		10744.8		62.3		44		51		39.3		38.3		36		38.4		37.9		35.5		37.7		35.6		37.3		37.6		35.5		38.3		38		36.8		39.2		37			0.0149026	0.000318762
uncertainty reference values	0.6		5.1		211.72		2.4		2.3		2		0.9		1.4		0.7		0.7		1		0.7		0.8		0.8		0.9		1.1		0.7		0.8		0.9		0.6		0.9		0.9
NIST 616 (mean, n = 6)			37.3		10801.3		<35		2.4375		<20		2.48333		<0.06		<0.04		<0.04		<0.03		<0.06		<0.08		<0.06		<0.06		<0.04		<0.04		<0.04		<0.04		<0.06		<0.04		0.01515
RSD (n = 6)			0.113199		0.12322				0.221142				0.030313																														0.109061
relative deviation from reference value			0.074928		0.0254687				-0.0801887				0.0750361																														0.0448276
reference values	72.5		34.7		10533.1		29		2.65		16		2.31		0.0288		0.0298		0.0292		0.015		0.0227		0.0164		0.0146		0.0162		0.0145		0.0173		0.0169		0.0157		0.0144		0.0171		0.0145			0.0145284	0.00066473
uncertainty reference values	0.7		2.8		471.077		1		0.29		8		0.12		0.0024		0.0032		0.0011		0.0009		0.0031		0.0029		0.0007		0.0024		0.0021		0.0014		0.0031		0.0013		0.0012		0.0023		0.002
NIST 614 (mean, n = 6)			36.05		10582		<35		3.05		<20		3.315		0.746667		0.699667		0.7905		0.736333		0.765		0.781667		0.7375		0.738333		0.715833		0.766667		0.733833		0.729333		0.714333		0.755		0.736
RSD (n = 6)			0.0376989		0.113862				0.211215				0.0606252		0.0701441		0.0607637		0.0731299		0.0676137		0.083803		0.131817		0.0697152		0.130309		0.0568444		0.111494		0.0306947		0.0765061		0.038508		0.043576		0.0293302
relative deviation from reference value			0.066568		-0.0199783				-0.155125				0.0359375		-0.0548523		-0.0282407		-0.0276753		-0.0412326		0.0172872		0.0366932		-0.0422078		-0.0323285		-0.0313487		0.0277033		-0.0202492		-0.0144144		-0.0241348		-0.028314		0.00546448
reference values	72.1		33.8		10797.7		30		3.61		18.8		3.2		0.79		0.72		0.813		0.768		0.752		0.754		0.77		0.763		0.739		0.746		0.749		0.74		0.732		0.777		0.732			0.014976	0.000411922
uncertainty reference values	0.9		1.9		264.65		1		0.25		6		0.09		0.032		0.013		0.025		0.015		0.014		0.013		0.016		0.021		0.02		0.022		0.015		0.017		0.02		0.021		0.018
NIST 610 (mean, n = 6)			591.567		11580		478.3		516.333		139.417		449.467		446.167		430.233		442.517		431.6		428.5		446.2		427.65		427.217		417.733		429.85		442.483		439.5		438.583		451.217		437.317
RSD (n = 6)			0.048866		0.108238		0.0464483		0.0212196		0.0393794		0.0214551		0.0143203		0.0156637		0.0189842		0.0182925		0.0110718		0.0214659		0.0169944		0.0111419		0.0152546		0.0135097		0.0152768		0.0110253		0.012811		0.0130742		0.0157488
relative deviation from reference value			0.369367		0.121946		0.030819		0.14233		-0.695597		-0.00560472		-0.0342713		-0.022197		-0.023142		-0.0366071		-0.00348837		-0.015011		-0.0432886		-0.0485152		-0.0440885		-0.0163616		-0.0145137		-0.0340659		0.00823755		0.0027037		-0.00383447
reference values	69.7		432		10321.4		464		452		458		452		462		440		453		448		430		453		447		449		437		437		449		455		435		450		439			0.0148082	0.000321798
uncertainty reference values	0.5		29		211.72		21		10		9		9		11		10		8		7		8		11		12		12		9		11		12		14		10		9		8
LOD (lower limit of detection) fsLA-Q-ICP-MS			3		2		35		2		20		0.3		0.06		0.04		0.03		0.03		0.06		0.08		0.06		0.06		0.04		0.04		0.04		0.04		0.06		0.04		0.04
estimate of relative uncertaintiy in reported concentrations			11%		12%		10%		22%		70%		20%		10%		10%		10%		10%		10%		13%		10%		13%		10%		11%		10%		10%		10%		10%		11%
that should be used for scientific interpretation
Each reference material was analysed 6 times by fs-LA-Q-ICP-MS (before and after the unknown samples) and the mean and the relative standard deviation (RSD) of the 6 replicate analyses is reported and compared to the reference values.
Reference values represent the GeoReM preferred values, downloaded from http://georem.mpch-mainz.gwdg.de/ in August 2017 (Jochum et al., 2005 Max-Planck-Institut fuer Chemie).
IS indicates that Si was used as internal standard element and the given concentrations represent input values, not measured concentrations.
2SE represents twice the standarrd error based on counting statistics of the individual measurement. However, the uncertainty estimates reported in the last line of the table should be used for scientific interpretation.

## Sheet: Table S3
Table S3. Analytical results of REE element concentrations after bulk rock dissolution of chert sample WP0043.
sample	Y	La	Ce	Pr	Nd	Sm	Eu	Gd	Tb	Dy	Ho	Er	Tm	Yb	Lu
	(µg/g)	(µg/g)	(µg/g)	(µg/g)	(µg/g)	(µg/g)	(µg/g)	(µg/g)	(µg/g)	(µg/g)	(µg/g)	(µg/g)	(µg/g)	(µg/g)	(µg/g)
WP 0043 chert (analysis #1)	0.29	0.21	0.33	<LOD	<LOD	<LOD	<LOD	<LOD	<LOD	<LOD	<LOD	<LOD	<LOD	0.04	<LOD
WP 0043 chert (analysis #2)	n.d.	0.208202	0.342491	0.0431707	0.173975	0.0327053	0.0175057	0.0370123	0.00643767	0.0385207	0.009182	0.0296667	0.00521	0.0379867	0.00602933
reference materials
JCh-1 chert (analysis #1)	1.8	1.6	<LOD	0.37	1.5	0.31	0.06	0.29	<LOD	0.26	0.06	0.16	<LOD	0.15	0.02
reference value JCh-1 (GeoReM)	1.82	1.48	4.82	0.44	1.64	0.35	0.07	0.3	0.05	0.36	0.08	0.24	0.03	0.15	0.03
relative deviation from reference value	-0.010989	0.0810811		-0.159091	-0.0853659	-0.114286	-0.142857	-0.0333333		-0.277778	-0.25	-0.333333		0	-0.333333
JCh-1 chert (analysis #2)	n.d.	1.42165	2.96523	0.335832	1.29864	0.274792	0.052108	0.260424	0.0399195	0.251966	0.0513605	0.140012	0.02022	0.131971	0.0194315
reference value JCh-1 (GeoReM)	1.82	1.48	4.82	0.44	1.64	0.35	0.07	0.3	0.05	0.36	0.08	0.24	0.03	0.15	0.03
relative deviation from reference value		-0.0394226	-0.384808	-0.236747	-0.208148	-0.21488	-0.2556	-0.13192	-0.20161	-0.300096	-0.357994	-0.416617	-0.326	-0.120193	-0.352283
BIR-1a basalt (analysis #1)	16	0.68	2.1	0.35	2.6	1.1	0.53	1.9	0.35	2.7	0.56	1.8	0.26	1.7	0.26
reference value BIR-1a (GeoReM)	15.83	0.62	2.02	0.39	2.47	1.13	0.52	1.84	0.38	2.55	0.58	1.61	0.25	1.66	0.26
relative deviation from reference value	0.0107391	0.0967742	0.039604	-0.102564	0.0526316	-0.0265487	0.0192308	0.0326087	-0.0789474	0.0588235	-0.0344828	0.118012	0.04	0.0240964	0
AC-E granite (analysis #1)	170	59	155	21	91	25	1.9	26	4.7	30	6.3	18	2.7	17	2.4
reference value AC-E (GeoReM)	177.74	58.07	152.66	21.39	90.35	24.25	1.96	26.45	4.75	30.05	6.32	18.24	2.71	17.23	2.42
relative deviation from reference value	-0.0435468	0.0160152	0.0153282	-0.0182328	0.00719424	0.0309278	-0.0306122	-0.0170132	-0.0105263	-0.00166389	-0.00316456	-0.0131579	-0.00369004	-0.0133488	-0.00826446
REE concentrations were measured after sodium peroxide digestion and REE column chromatography separation. The relative deviation from the reference values compares the results obtained during this study with published reference values, which are reported in the lower part of the table (as an indication of accuracy). Analysis #1 and #2 refer to repeat analysis using different sample amounts and d…

## Sheet: Table S4
Table S4. Si isotope data analysed by fsLA-MC-ICP-MS (this study), solution MC-ICP-MS (this study) after chromatographic separation of Si, and average values of reference materials compiled from the literature
		fsLA-MC-ICP-MSa (this study)						bulk solution MC-ICP-MSb (this study)					published (average values)c
sample analysis		d29Si/28SiNBS28 (‰)	2SEd	d30Si/28SiNBS28 (‰)	2SEd	n		d29Si/28SiNBS28 (‰)	2SDb	d30Si/28SiNBS28 (‰)	2SDb		d29Si/28SiNBS28 (‰)	2SD	d30Si/28SiNBS28 (‰)	2SD
WP0043	chert							0.197379	0.0242426	0.403474	0.028701
Zone1-01-Si		0.203837	0.137268	0.476602	0.131285	1
Zone1-03-Si		0.132497	0.138575	0.394866	0.131569	1
Zone1-04-Si		0.145433	0.0990682	0.289743	0.132253	1
Zone1-05-Si		0.209953	0.158967	0.503733	0.194605	1
Zone1-06-Si		0.273055	0.145241	0.495427	0.150384	1
Zone1-07-Si		0.235997	0.187601	0.582328	0.165295	1
Zone1-08-Si		0.284985	0.129272	0.490565	0.172949	1
Zone1-10-Si		0.419471	0.155165	0.774015	0.158375	1
Zone2-01-Si		-0.673761	0.188621	-1.38838	0.196366	1
Zone2-02-Si		-1.05566	0.154226	-2.18145	0.168656	1
Zone2-03-Si		-1.6126	0.213066	-3.08468	0.229528	1
Zone2-05-Si		-1.8456	0.12936	-3.68718	0.145148	1
Zone3-01-Si		0.211887	0.133094	0.519063	0.129779	1
Zone3-02-Si		0.237402	0.122994	0.431916	0.12809	1
Zone3-03-Si		0.232034	0.126686	0.399995	0.126923	1
Zone3-04-Si		0.350375	0.114997	0.447349	0.134733	1
		d29Si/28SiNBS28 (‰)	2SDe	d30Si/28SiNBS28 (‰)	2SDe	n
reference materials analysed together with samples during this study
IRMM-017	Si single crystal	-0.620126	0.0890192	-1.16827	0.125974	4							-0.6775	0.0885061	-1.315	0.131149
BHVO-2f	basalt (glass)	-0.144683	0.147081	-0.297235	0.232696	4		-0.159285	0.0909786	-0.277926	0.0140273		-0.16	0.0451261	-0.293077	0.0485693
a For sample WP0043 femtosecond laser ablation was performed by rastering a 25µm diameter laser beam on a < 200 x 200 µm area or a line scan adapted to the mineral shape. Laser repetition rate was 60 Hz at ca. 1 J/cm² fluence. All fsLA-MC-ICP-MS analyses were done using NBS28 as bracketing measurement standard.
b Bulk rock analyses after dissolutions by NaOH fusion and subsequent chromatographic Si purification. 2SD is the mass spectrometric repeatablity reported as 2 standard deviation of triplicate analysis. Uncertainty (long term repeatability) to be used for interpretation is ±0.09 ‰ (2SD) and ±0.11 ‰ (2SD) for d29Si and d30Si, respectively.
c Compilation of published data on reference materials from Schuessler and von Blanckenburg (2014) Spectrochimica Acta Part B: Atomic Spectroscopy 98(0):1-18
d 2SE is the internal standard error of the mean (95% confidence, t SD/n0.5) for individual fsLA analysis, propagated from the counting statistics of the sample and the two bracketing NBS-28 measurements (each with n = 60 integrations). Uncertainty (long term repeatability) of the fsLA-MC-ICP-MS method is estimated to be ±0.15 ‰ (2SD) and ±0.23 ‰ (2SD) for d29Si and d30Si, respectively, which sho…
e Repeatablity of fsLA-MC-ICP-MS analyses reported as 2 standard deviation of n analysis perfomed during this study. Uncertainty (long term repeatability) of the fsLA-MC-ICP-MS method is estimated to be ±0.15 ‰ (2SD) and ±0.23 ‰ (2SD) for d29Si and d30Si, respectively.
f fsLA-MC-ICP-MS measurements of BHVO-2 were done on glass, prepared by flux-free fusion of BHVO-2 powders (Ir strip heater).
